# Supplementary material for: Getting funded in a highly fluctuating environment: Shifting from excellence to luck and timing
Source: PLoS One. 2022 Nov 7;17(11):e0277337. doi: 10.1371/journal.pone.0277337 (PMC9639839; doi:10.1371/journal.pone.0277337)
Supplement: S1 Dataset — (XLSX) [file pone.0277337.s002.xlsx]

## Sheet: Data
Grant type	Has gained grant several times	Had grant also during the application year	PI_ID	Gender	PhD gained from Estonia	Year of PhD	Age at the time of PhD	Grant given X years after PhD	Age at the time of the grant	Age group	Start of the grant	End of the grant	Length of the grant (in months)	Length of the grant (in years)	Annual size	Frascati	No of articles	Institution
2	2	2	PI_01	1	1	1994	29	26	54	41-60	2020	2020	12	1	257125	2	148	1
2	2	2	PI_01	1	1	1994	29	27	55	41-60	2021	2025	60	5	257125	2	165	1
2	2	1	PI_01	1	1	1994	29	20	48	41-60	2014	2019	72	6	168900	2	0	1
1	1	1	PI_02	1	1	2017	37	3	39	below 40	2020	2023	48	4	104500	1	18	1
2	2	2	PI_03	2	1	2005	33	14	46	41-60	2019	2023	60	5	238083	1	24	1
1	2	1	PI_03	2	1	2005	33	10	42	41-60	2015	2018	48	4	46800	1	14	1
2	1	1	PI_04	1	1	2006	40	7	46	41-60	2013	2015	36	3	51600	5	6	1
1	1	1	PI_05	2	1	2009	28	6	33	below 40	2015	2021	84	7	43200	1	17	1
1	1	1	PI_06	1	2	2014	29	6	34	below 40	2020	2023	48	4	104500	1	15	2
2	1	1	PI_07	1	1	1999	33	14	46	41-60	2013	2018	72	6	178500	5	0	1
1	1	1	PI_08	1	1	2013	29	1	29	below 40	2014	2016	24	2	31710	6	1	1
1	1	1	PI_09	1	2	2014	30	8	37	below 40	2022	2025	48	4	104500	2	13	1
1	1	1	PI_10	1	1	2018	30	2	31	below 40	2020	2023	36	3	29203.3	5	5	1
2	1	1	PI_11	1	2	2013	31	6	36	below 40	2019	2023	60	5	169667	2	17	1
2	1	1	PI_12	2	2	1986	31	30	60	41-60	2016	2019	48	4	62400	1	25	1
1	1	1	PI_13	1	1	2013	24	5	28	below 40	2018	2021	48	4	92674.4	1	13	1
1	1	1	PI_14	1	2	2017	29	3	31	below 40	2020	2023	48	4	60250	1	7	1
2	1	1	PI_15	1	2	1991	42	22	63	over 60	2013	2018	72	6	235000	5	0	1
2	1	1	PI_16	1	2	1999	34	18	51	41-60	2017	2021	51	4.25	54300	3	39	1
1	1	1	PI_17	2	1	2019	33	1	33	below 40	2020	2022	24	2	45590	3	20	1
1	1	1	PI_18	2	1	2011	29	6	35	below 40	2017	2018	14	1.16667	40221.4	1	14	1
1	1	1	PI_19	1	2	2010	30	5	34	below 40	2015	2018	48	4	56400	1	14	1
2	1	1	PI_20	1	2	1988	28	28	55	41-60	2016	2016	12	1	62400	2	112	1
2	1	1	PI_21	1	1	2011	28	9	36	below 40	2020	2024	60	5	183250	2	10	1
2	1	1	PI_22	2	1	2002	33	14	46	41-60	2016	2019	48	4	42000	6	4	2
2	1	1	PI_23	1	2	2003	29	14	42	41-60	2017	2020	48	4	44400	6	4	1
1	1	1	PI_24	1	2	2014	30	7	36	below 40	2021	2021	48	4	104500	1	33	1
1	2	2	PI_24	1	2	2014	30	8	37	below 40	2022	2025	48	4	104500	1	33	1
2	2	1	PI_25	1	1	1987	30	26	55	41-60	2013	2016	48	4	56400	3	44	1
2	2	2	PI_25	1	1	1987	30	30	59	41-60	2017	2020	48	4	52800	3	53	1
1	1	1	PI_26	1	1	2011	42	8	49	41-60	2019	2022	48	4	60291.7	1	13	2
2	1	1	PI_27	1	2	1987	33	26	58	41-60	2013	2018	72	6	115500	3	26	1
1	1	1	PI_28	2	2	2016	30	6	35	below 40	2022	2025	48	4	65125	6	11	1
2	1	1	PI_29	1	1	2011	31	6	36	below 40	2017	2021	51	4.25	70080	3	17	1
2	1	1	PI_30	1	2	2005	30	10	39	below 40	2015	2018	48	4	67200	1	20	1
1	1	1	PI_31	2	2	2012		7			2019	2023	49	4.08333	84819.3	2	13	1
1	1	1	PI_32	1	1	2012	30	4	33	below 40	2016	2019	48	4	55000	1	28	1
2	1	1	PI_33	1	2	2004	41	12	52	41-60	2016	2019	48	4	62400	2	58	1
2	2	1	PI_34	1	1	2012	27	10	36	below 40	2022	2026	60	5	183250	1	50	1
1	1	1	PI_35	1	2	2012	29	3	32	below 40	2015	2017	24	2	31710	6	5	1
2	1	1	PI_36	2	1	1997	51	17	67	over 60	2014	2019	72	6	54300	6	4	1
1	1	1	PI_37	1	2	2013		1			2014	2016	24	2	37900	1	0	1
2	1	1	PI_38	1	2	1978	30	36	65	over 60	2014	2017	48	4	61440	1	41	1
2	1	1	PI_39	1	1	1999	29	15	43	41-60	2014	2019	72	6	89900	5	15	1
1	1	1	PI_40	2	1	2018	29	2	30	below 40	2020	2022	24	2	48110	1	13	1
2	1	1	PI_41	2	2	1994	38	26	63	over 60	2020	2021	15	1.25	257125	1	29	2
1	1	1	PI_42	1	1	2012	28	3	30	below 40	2015	2016	24	2	57000	2	5	1
1	1	1	PI_43	2	1	2012	28	4	31	below 40	2016	2021	65	5.41667	36666.7	1	11	2
2	2	1	PI_44	1	2	1995	26	19	44	41-60	2014	2017	48	4	54000	1	195	1
2	2	2	PI_44	1	2	1995	26	23	48	41-60	2018	2022	60	5	228562	1	294	1
2	1	1	PI_45	1	2	1999	34	16	49	41-60	2015	2020	72	6	112000	6	11	1
2	1	1	PI_46	1	1	1994	29	20	48	41-60	2014	2019	72	6	168900	1	65	1
2	1	1	PI_47	1	2	2006	29	9	37	below 40	2015	2016	24	2	56880	3	12	1
1	1	1	PI_48	1	1	2021	33	1	33	below 40	2022	2025	36	3	22590	1	6	1
1	1	1	PI_49	1	1	2010	31	5	35	below 40	2015	2016	24	2	56400	1	36	2
1	1	1	PI_50	1	1	2007	30	7	36	below 40	2014	2017	48	4	50160	3	13	1
1	1	1	PI_51	2	2	2014	36	5	40	below 40	2019	2022	48	4	55791.7	5	3	1
1	1	1	PI_52	1	1	2016	29	3	31	below 40	2019	2022	48	4	95750	2	16	1
1	1	1	PI_53	1	2	2008	29	7	35	below 40	2015	2016	24	2	56400	1	8	1
1	1	1	PI_54	2	1	2016	33	6	38	below 40	2022	2022	12	1	45180	6	2	1
1	1	1	PI_55	1	2	2011	27	4	30	below 40	2015	2016	24	2	33840	6	2	1
2	1	1	PI_56	2	2	2013		4			2017	2020	48	4	51000	1	64	1
1	1	1	PI_57	1	1	2006	29	7	35	below 40	2013	2015	36	3	61200	1	31	1
2	1	1	PI_58	1	2	1988	25	26	50	41-60	2014	2019	72	6	128000	5	31	1
1	1	1	PI_59	2	2	2017	35	2	37	below 40	2019	2021	24	2	42140	4	7	1
1	1	1	PI_60	1	1	2011	34	7	40	below 40	2018	2021	48	4	92872.5	4	23	1
2	2	2	PI_60	1	1	2011	34	11	44	41-60	2022	2026	60	5	183250	4	54	1
2	2	1	PI_61	1	2	2000	25	21	45	41-60	2021	2025	60	5	168750	1	83	1
2	2	1	PI_61	1	2	2000	25	14	38	below 40	2014	2019	72	6	195600	1	46	1
2	1	1	PI_62	1	2	2003	29	11	39	below 40	2014	2017	48	4	41400	1	39	1
1	1	1	PI_63	1	1	2018	32	2	33	below 40	2020	2022	36	3	32073.3	1	9	1
1	1	1	PI_64	2	2	2013	33	8	40	below 40	2021	2024	48	4	60250	5	3	1
2	2	2	PI_65	1	1	1990	40	29	68	over 60	2019	2023	60	5	238083	3	86	1
2	2	1	PI_65	1	1	1990	40	23	62	over 60	2013	2018	72	6	168000	3	68	1
2	1	1	PI_66	1	2	1996	33	18	50	41-60	2014	2019	72	6	83000	6	14	1
2	1	1	PI_67	1	2	2004	36	15	50	41-60	2019	2022	48	4	156250	2	32	1
1	1	1	PI_68	1	1	2005	19	14	32	below 40	2019	2021	24	2	46500	1	21	1
1	1	1	PI_69	2	1	2015	38	6	43	41-60	2021	2023	24	2	21635	5	4	1
2	2	2	PI_70	1	1	2012	27	9	35	below 40	2021	2025	60	5	237875	1	279	1
1	2	1	PI_70	1	1	2012	27	5	31	below 40	2017	2020	48	4	53670	1	206	1
1	1	1	PI_71	1	1	2010	31	4	34	below 40	2014	2017	48	4	37680	6	4	1
1	1	1	PI_72	1	1	2016	28	4	31	below 40	2020	2023	48	4	104500	1	8	1
2	2	2	PI_73	2	1	1999	29	22	50	41-60	2021	2025	60	5	237875	1	124	1
2	2	1	PI_73	2	1	1999	29	18	46	41-60	2017	2020	48	4	61200	3	79	1
1	1	1	PI_74	1	1	2011	28	5	32	below 40	2016	2019	48	4	42120	1	1	1
2	2	1	PI_75	1	2	1986	38	34	71	over 60	2020	2024	60	5	257125	1	142	1
2	2	1	PI_75	1	2	1986	38	27	64	over 60	2013	2018	72	6	213000	1	112	1
2	1	1	PI_76	1	2	2003	32	11	42	41-60	2014	2019	72	6	88000	2	17	1
2	1	1	PI_77	1	2	1998	26	19	44	41-60	2017	2019	28	2.33333	40133.3	1	52	1
1	1	1	PI_78	1	1	2010	33	5	37	below 40	2015	2018	48	4	56400	1	8	1
2	1	1	PI_79	2	2	2005	28	11	38	below 40	2016	2019	48	4	60600	1	16	1
2	1	1	PI_80	2	2	2006	40	9	48	41-60	2015	2020	72	6	55700	1	32	2
2	1	1	PI_81	1	2	1979	36	35	70	over 60	2014	2019	72	6	83000	5	6	1
2	2	1	PI_82	2	2	2006	45	7	51	41-60	2013	2016	48	4	42000	6	8	1
2	2	2	PI_82	2	2	2006	45	11	55	41-60	2017	2021	51	4.25	49200	6	14	1
2	2	1	PI_83	1	1	1991	33	29	61	over 60	2020	2024	49	4.08333	183250	4	40	1
2	2	1	PI_83	1	1	1991	33	22	54	41-60	2013	2018	72	6	140000	1	25	1
2	2	1	PI_84	2	1	2010	29	11	39	below 40	2021	2025	60	5	257125	2	69	1
2	2	1	PI_84	2	1	2010	29	4	32	below 40	2014	2019	72	6	310000	2	32	1
1	1	1	PI_85	1	2	2017	28	5	32	below 40	2022	2025	48	4	60250	1	4	1
1	1	1	PI_86	1	1	2017	33	1	33	below 40	2018	2020	24	2	39255	3	8	1
1	1	1	PI_87	2	1	2009	29	7	35	below 40	2016	2020	56	4.66667	28080	3	12	1
2	1	1	PI_88	1	1	2002	27	18	44	41-60	2020	2021	15	1.25	237875	1	11	1
2	2	1	PI_89	1	2	1993	31	28	58	41-60	2021	2025	60	5	257125	3	225	1
2	2	1	PI_89	1	2	1993	31	21	51	41-60	2014	2019	72	6	211400	3	159	1
1	1	1	PI_90	1	1	2008	30	6	35	below 40	2014	2017	48	4	35920	5	4	1
2	1	1	PI_91	1	2	2008	28	5	32	below 40	2013	2016	48	4	64856	1	22	1
1	1	1	PI_92	2	1	2017	28	5	32	below 40	2022	2025	48	4	96375	1	12	1
1	1	1	PI_93	2	1	2010	28	7	34	below 40	2017	2021	60	5	50000	1	14	2
2	2	2	PI_93	2	1	2010	28	12	39	below 40	2022	2026	60	5	237875	1	21	2
2	1	1	PI_94	1	1	1999	46	15	60	41-60	2014	2019	72	6	137300	1	48	2
2	1	1	PI_95	2	1	2008	28	7	34	below 40	2015	2020	72	6	80000	1	25	2
2	2	2	PI_96	2	1	1999	37	22	58	41-60	2021	2021	12	1	168750	4	32	1
2	2	1	PI_96	2	1	1999	37	18	54	41-60	2017	2020	48	4	60000	4	26	1
2	1	1	PI_97	1	2	1991	32	24	55	41-60	2015	2020	72	6	55000	3	81	1
1	1	1	PI_98	1	1	2008	33	7	39	below 40	2015	2018	48	4	57600	1	168	2
2	1	1	PI_99	2	1	2007	28	13	40	below 40	2020	2024	60	5	183250	1	37	1
2	1	1	PI_100	1	1	2002	30	15	44	41-60	2017	2021	51	4.25	52800	1	45	1
2	1	1	PI_101	1	2	2003		13			2016	2019	48	4	52800	2	17	1
1	1	1	PI_102	2	1	2017	43	3	45	41-60	2020	2020	12	1	46840	6	9	2
1	1	1	PI_103	2	1	2012	29	4	32	below 40	2016	2021	72	6	48125	1	10	1
1	1	1	PI_104	2	1	2016	34	2	35	below 40	2018	2020	24	2	39255	1	11	1
1	2	2	PI_104	2	1	2016	34	6	39	below 40	2022	2025	48	4	96200	1	11	1
2	2	1	PI_105	2	1	2011	39	11	49	41-60	2022	2026	60	5	183250	6	3	2
2	1	1	PI_106	1	1	1966	28	47	74	over 60	2013	2018	72	6	384000	1	168	1
1	1	1	PI_107	1	1	2010	26	5	31	below 40	2015	2018	40	3.33333	37500	1	10	1
1	1	1	PI_108	2	1	2013	30	2	31	below 40	2015	2018	43	3.58333	21244.2	3	9	1
1	1	1	PI_109	2	1	2017	31	3	33	below 40	2020	2023	48	4	104500	1	12	1
1	1	1	PI_110	1	2	2006	30	7	36	below 40	2013	2016	46	3.83333	52080	1	20	1
2	2	1	PI_111	1	2	2012	26	8	33	below 40	2020	2024	60	5	183250	2	32	1
1	2	1	PI_111	1	2	2012	26	3	28	below 40	2015	2016	24	2	61800	2	7	1
2	2	2	PI_112	2	1	1999	38	21	58	41-60	2020	2024	60	5	257125	2	109	1
2	2	1	PI_112	2	1	1999	38	17	54	41-60	2016	2019	48	4	51600	2	58	1
2	2	2	PI_113	1	1	1995	32	26	57	41-60	2021	2025	60	5	168750	1	78	1
2	1	1	PI_114	2	1	2002	40	15	54	41-60	2017	2021	51	4.25	60000	1	27	1
2	2	1	PI_113	1	1	1995	32	20	51	41-60	2015	2020	72	6	131200	1	61	1
2	2	2	PI_114	2	1	2002	40	20	59	41-60	2022	2026	60	5	183250	1	34	1
2	1	1	PI_115	1	1	2001	40	13	52	41-60	2014	2019	72	6	168900	1	35	1
2	1	1	PI_116	1	2	2006	31	8	38	below 40	2014	2019	72	6	288000	1	34	2
1	1	1	PI_117	1	1	2008	31	6	36	below 40	2014	2017	48	4	78400	1	19	2
1	1	1	PI_118	1	1	2021	29	1	30	below 40	2022	2024	25	2.08333	23850	1	2	1
2	2	2	PI_119	1	2	2010	36	11	46	41-60	2021	2021	12	1	215105	5	12	1
1	2	1	PI_119	1	2	2010	36	6	41	41-60	2016	2019	48	4	46800	5	7	1
2	2	2	PI_119	1	2	2010	36	12	47	41-60	2022	2026	60	5	237672	5	15	1
1	1	1	PI_120	1	1	2018	29	2	30	below 40	2020	2022	24	2	48110	1	3	1
2	1	1	PI_121	1	1	2003	34	10	43	41-60	2013	2016	48	4	71760	1	9	1
2	1	1	PI_122	2	1	2000	30	20	49	41-60	2020	2024	60	5	237875	3	58	2
1	1	1	PI_123	1	1	2012	28	4	31	below 40	2016	2019	48	4	45600	1	13	1
2	1	1	PI_124	2	1	2006	31	9	39	below 40	2015	2018	41	3.41667	67155	1	32	2
2	2	2	PI_124	2	1	2006	31	16	46	41-60	2022	2026	60	5	237875	1	68	1
1	1	1	PI_125	2	1	2017	31	4	34	below 40	2021	2024	12	1	96375	5	11	1
2	2	2	PI_126	2	1	1991	34	31	64	over 60	2022	2026	60	5	183250	4	39	1
2	1	1	PI_127	2	1	2009	35	12	46	41-60	2021	2021	12	1	136875	5	18	1
2	2	2	PI_127	2	1	2009	35	13	47	41-60	2022	2025	48	4	138125	5	18	1
2	1	1	PI_128	1	1	1988	30	27	56	41-60	2015	2020	72	6	100000	1	36	1
2	2	2	PI_128	1	1	1988	30	34	63	over 60	2022	2026	60	5	183250	1	62	1
1	1	1	PI_129	1	1	2009	30	6	35	below 40	2015	2018	48	4	60000	1	12	2
2	2	1	PI_130	1	1	2003	36	10	45	41-60	2013	2016	48	4	70969	1	13	1
2	2	1	PI_130	1	1	2003	36	15	50	41-60	2018	2022	60	5	162812	3	27	1
1	1	1	PI_131	1	2	2011	35	4	38	below 40	2015	2016	24	2	50280	1	1	1
2	2	1	PI_132	1	1	2008	27	14	40	below 40	2022	2026	60	5	183250	2	15	1
1	1	1	PI_133	1	1	2014	29	3	31	below 40	2017	2018	12	1	41150	1	29	1
2	2	1	PI_134	1	1	2009	31	11	41	41-60	2020	2020	12	1	257125	2	22	1
2	2	2	PI_134	1	1	2009	31	12	42	41-60	2021	2025	60	5	257125	2	24	1
2	1	1	PI_135	1	2	2014	39	6	44	41-60	2020	2024	60	5	257125	1	76	1
1	1	1	PI_136	1	1	2010	41	5	45	41-60	2015	2018	48	4	52637	2	3	1
2	1	1	PI_137	1	1	2007	31	8	38	below 40	2015	2018	48	4	61200	1	7	1
2	1	1	PI_138	1	1	2001	37	13	49	41-60	2014	2017	48	4	20400	3	42	2
1	1	1	PI_139	1	1	2007	27	8	34	below 40	2015	2018	48	4	55440	1	25	1
1	1	1	PI_140	1	2	2011	28	5	32	below 40	2016	2018	26	2.16667	33461.5	2	13	1
2	1	1	PI_141	1	2	1996	28	18	45	41-60	2014	2019	72	6	116600	3	118	1
2	1	1	PI_142	1	1	1999	37	15	51	41-60	2014	2019	72	6	128400	2	6	1
2	1	1	PI_143	1	1	2006	35	13	47	41-60	2019	2023	60	5	238083	3	84	1
2	1	1	PI_144	2	1	2004	29	15	43	41-60	2019	2022	48	4	156250	3	13	1
1	1	1	PI_145	1	1	2020	31	1	31	below 40	2021	2023	24	2	48110	1	6	1
2	2	2	PI_146	1	1	1998	28	21	48	41-60	2019	2023	60	5	238083	3	49	1
2	2	1	PI_146	1	1	1998	28	15	42	41-60	2013	2018	72	6	178000	3	38	1
2	2	2	PI_147	1	1	2008	27	12	38	below 40	2020	2024	60	5	257125	1	711	2
2	2	1	PI_147	1	1	2008	27	6	32	below 40	2014	2019	72	6	221300	1	242	2
2	1	1	PI_148	2	1	1987	32	27	58	41-60	2014	2019	72	6	221300	1	78	2
1	1	1	PI_149	1	1	2015	30	4	34	below 40	2019	2021	15	1.25	36856	1	2	1
2	2	2	PI_150	1	1	2006	34	13	46	41-60	2019	2023	60	5	169667	2	43	1
2	2	1	PI_150	1	1	2006	34	7	40	below 40	2013	2018	72	6	179000	2	16	1
2	2	2	PI_151	1	1	1999	34	22	55	41-60	2021	2021	12	1	183250	3	28	1
2	2	1	PI_151	1	1	1999	34	18	51	41-60	2017	2020	48	4	55800	3	24	1
2	2	2	PI_151	1	1	1999	34	23	56	41-60	2022	2026	60	5	183250	3	28	1
1	1	1	PI_152	1	1	2016	29	4	32	below 40	2020	2020	12	1	60250	1	18	1
2	1	1	PI_153	1	1	2003	28	15	42	41-60	2018	2021	48	4	162875	1	35	1
1	1	1	PI_154	1	1	2013	33	5	37	below 40	2018	2021	48	4	92875	2	9	1
1	1	1	PI_155	1	1	2006	28	10	37	below 40	2016	2019	48	4	36000	2	25	1
2	1	1	PI_156	1	1	1998	37	17	53	41-60	2015	2020	72	6	67000	6	4	1
2	1	1	PI_157	2	1	2003	30	11	40	below 40	2014	2019	72	6	95800	5	12	1
2	2	1	PI_158	1	1	2007	30	14	43	41-60	2021	2021	12	1	180375	3	56	1
2	2	1	PI_158	1	1	2007	30	9	38	below 40	2016	2019	48	4	56400	3	34	1
1	1	1	PI_159	1	1	2018	37	1	37	below 40	2019	2022	36	3	42350	3	40	1
2	2	2	PI_158	1	1	2007	30	15	44	41-60	2022	2026	60	5	183250	3	60	1
1	1	1	PI_160	1	1	2009	34	6	39	below 40	2015	2018	48	4	38600	5	9	1
2	2	2	PI_160	1	1	2009	34	13	46	41-60	2022	2025	48	4	237875	5	17	1
2	2	2	PI_161	1	1	1990	31	30	60	41-60	2020	2020	12	1	257125	1	83	1
2	2	2	PI_161	1	1	1990	31	31	61	over 60	2021	2025	60	5	257125	1	86	1
2	2	1	PI_161	1	1	1990	31	27	57	41-60	2017	2019	36	3	57600	1	70	1
1	1	1	PI_162	2	1	2010	33	8	40	below 40	2018	2021	48	4	92045	1	12	1
2	2	2	PI_163	1	1	2008	30	11	40	below 40	2019	2023	60	5	156250	1	131	2
1	2	1	PI_163	1	1	2008	30	7	36	below 40	2015	2018	48	4	57600	1	112	2
1	2	2	PI_164	1	2	2018	28	4	31	below 40	2022	2025	48	4	60250	1	18	2
2	1	1	PI_165	1	1	1975	27	40	66	over 60	2015	2018	48	4	55920	1	201	1
2	2	2	PI_166	2	1	1999	42	22	63	over 60	2021	2025	60	5	183250	3	62	1
2	2	1	PI_166	2	1	1999	42	16	57	41-60	2015	2020	72	6	77800	3	47	1
1	2	1	PI_167	1	1	2016	29	2	30	below 40	2018	2019	18	1.5	39366.7	1	5	1
1	2	1	PI_167	1	1	2016	29	5	33	below 40	2021	2021	12	1	104500	1	17	1
1	2	2	PI_167	1	1	2016	29	6	34	below 40	2022	2025	48	4	104500	1	22	1
2	1	1	PI_168	2	1	2006		14			2020	2024	60	5	257125	1	28	2
1	1	1	PI_169	1	1	2014	34	6	40	below 40	2020	2022	24	2	32990	4	11	1
1	1	1	PI_170	2	1	2012	35	6	40	below 40	2018	2021	48	4	57562.5	4	16	1
1	1	1	PI_171	1	1	2014	29	1	29	below 40	2015	2016	12	1	41475	1	11	1
2	1	1	PI_172	2	1	2004	33	15	47	41-60	2019	2023	60	5	220250	5	14	1
1	1	1	PI_173	1	1	2009	40	8	47	41-60	2017	2018	24	2	38600	5	6	1
2	1	1	PI_174	1	1	2006		14			2020	2021	15	1.25	257125	1	17	1
1	1	1	PI_175	2	2	2012	30	4	33	below 40	2016	2021	67	5.58333	30720	5	5	1
1	1	1	PI_176	2	1	2018	33	3	35	below 40	2021	2024	36	3	13933.3	1	6	1
2	1	1	PI_177	1	1	2004	26	13	38	below 40	2017	2020	48	4	55200	3	34	1
2	1	1	PI_178	1	1	2012	35	5	39	below 40	2017	2021	51	4.25	49800	5	11	1
2	2	1	PI_179	2	1	2005	33	8	40	below 40	2013	2016	48	4	54360	3	33	1
2	2	2	PI_179	2	1	2005	33	16	48	41-60	2021	2025	60	5	183250	3	91	1
2	2	2	PI_179	2	1	2005	33	12	44	41-60	2017	2020	48	4	58800	3	59	1
1	2	1	PI_180	2	1	2012	29	2	30	below 40	2014	2016	24	2	37900	3	8	1
1	1	1	PI_181	1	1	2016	28	4	31	below 40	2020	2022	24	2	45590	1	16	1
1	2	1	PI_180	2	1	2012	29	5	33	below 40	2017	2020	43	3.58333	46800	1	15	1
1	2	2	PI_181	1	1	2016	28	6	33	below 40	2022	2024	36	3	54271	1	22	1
2	1	1	PI_182	1	2	1995	30	25	54	41-60	2020	2024	60	5	257125	1	228	1
2	2	2	PI_183	1	1	1999	32	20	51	41-60	2019	2023	60	5	169667	1	88	1
2	2	1	PI_183	1	1	1999	32	16	47	41-60	2015	2018	48	4	63600	1	54	1
2	2	1	PI_184	1	1	1998	28	15	42	41-60	2013	2016	48	4	53800	1	21	1
2	2	2	PI_185	2	1	1999	34	22	55	41-60	2021	2025	60	5	183250	3	73	1
2	2	1	PI_185	2	1	1999	34	18	51	41-60	2017	2020	48	4	52800	3	50	1
2	2	2	PI_184	1	1	1998	28	19	46	41-60	2017	2021	51	4.25	60000	1	38	1
1	1	1	PI_186	1	2	2011	31	6	36	below 40	2017	2017	12	1	50000	1	23	1
2	2	2	PI_187	2	1	1992	32	28	59	41-60	2020	2024	60	5	257125	1	62	1
2	2	1	PI_187	2	1	1992	32	22	53	41-60	2014	2019	72	6	189700	1	46	1
2	1	1	PI_188	2	1	2003	40	11	50	41-60	2014	2017	48	4	40800	3	21	2
1	1	1	PI_189	2	2	2013	28	8	35	below 40	2021	2021	12	1	104500	3	8	1
1	2	2	PI_189	1	2	2013	28	9	36	below 40	2022	2025	48	4	65125	3	11	1
2	1	1	PI_190	1	1	1987	28	27	54	41-60	2014	2019	72	6	88000	2	19	1
1	1	1	PI_191	2	1	2012	28	5	32	below 40	2017	2020	48	4	36000	6	4	1
1	1	1	PI_192	1	1	2018	29	2	31	below 40	2020	2022	24	2	32990	3	14	2
1	1	1	PI_193	1	2	2012	36	5	40	below 40	2017	2020	48	4	57000	5	10	1
2	2	1	PI_194	1	2	1999	32	21	52	41-60	2020	2020	12	1	157500	6	5	1
2	2	2	PI_194	1	2	1999	32	22	53	41-60	2021	2025	60	5	157500	6	5	1
2	1	1	PI_195	2	1	1999	42	16	57	41-60	2015	2018	48	4	44600	6	5	2
2	1	1	PI_196	1	2	1989	40	25	64	over 60	2014	2016	36	3	56400	1	44	1
2	1	1	PI_197	1	1	2014	52	3	54	41-60	2017	2021	50	4.16667	43778	2	0	1
2	2	2	PI_198	2	2	2008	27	12	38	below 40	2020	2021	15	1.25	183250	3	41	1
1	2	1	PI_198	2	2	2008	27	8	34	below 40	2016	2019	48	4	45600	3	20	1
2	2	2	PI_198	2	2	2008	27	14	40	below 40	2022	2026	60	5	183250	3	49	1
2	1	1	PI_199	1	2	2006	29	13	41	41-60	2019	2023	60	5	220250	1	92	1
2	1	1	PI_200	2	1	2001	48	19	66	over 60	2020	2023	48	4	183250	3	34	1
2	1	1	PI_201	1	1	1980	32	35	66	over 60	2015	2020	72	6	50000	1	14	2
2	1	1	PI_202	1	1	2001	31	18	48	41-60	2019	2023	60	5	238083	1	52	1
1	1	1	PI_203	2	1	2010	27	9	35	below 40	2019	2022	48	4	96750	1	29	1
1	1	1	PI_204	1	1	2013	28	6	33	below 40	2019	2022	48	4	96750	2	25	1
2	2	2	PI_205	1	1	2006	31	16	46	41-60	2022	2026	60	5	183250	3	55	2
1	1	1	PI_206	2	1	2012	28	3	31	below 40	2015	2020	55	4.58333	15120	1	5	1
1	1	1	PI_207	1	1	2008	36	7	43	41-60	2015	2016	17	1.41667	40800	1	31	1
2	1	1	PI_208	1	1	2000	28	13	40	below 40	2013	2018	72	6	175000	1	50	1
2	1	1	PI_209	1	2	1996	34	20	53	41-60	2016	2019	48	4	62400	1	86	1
1	1	1	PI_210	1	2	2010		5			2015	2016	24	2	33840	6	4	1
2	2	1	PI_211	2	1	2004	31	16	46	41-60	2020	2020	12	1	257125	5	40	1
2	2	2	PI_211	2	1	2004	31	17	47	41-60	2021	2025	60	5	257125	5	42	1
2	2	2	PI_212	1	1	1998	29	22	50	41-60	2020	2024	60	5	257125	1	24	1
2	2	1	PI_212	1	1	1998	29	16	44	41-60	2014	2019	72	6	116600	1	18	1
1	1	1	PI_213	2	1	2020	30	2	31	below 40	2022	2024	24	2	39750	1	6	2
2	1	1	PI_214	2	2	1985	36	29	64	over 60	2014	2019	72	6	175000	2	57	1
1	1	1	PI_215	1	1	2013	29	6	34	below 40	2019	2022	48	4	96750	1	26	2
2	1	1	PI_216	2	2	2002	32	13	44	41-60	2015	2020	72	6	110000	2	22	1
1	2	1	PI_217	2	1	2011	26	2	27	below 40	2013	2016	48	4	49200	1	11	1
2	2	1	PI_217	2	1	2011	26	8	33	below 40	2019	2023	60	5	238083	1	37	1
2	1	1	PI_218	1	1	1999	32	21	52	41-60	2020	2024	60	5	257125	1	166	1
2	1	1	PI_219	2	2	2008	32	12	43	41-60	2020	2024	60	5	113625	1	9	1
2	2	2	PI_220	1	1	1987	35	32	66	over 60	2019	2023	60	5	220250	6	56	1
1	1	1	PI_221	1	1	2011	31	6	37	below 40	2017	2020	44	3.66667	49200	1	10	1
2	2	1	PI_220	1	1	1987	35	26	60	41-60	2013	2018	72	6	153000	6	28	1
2	1	1	PI_222	2	1	1997	39	17	55	41-60	2014	2019	72	6	200500	1	33	1
2	2	1	PI_221	1	1	2011	31	11	41	41-60	2022	2026	60	5	257125	1	13	1
2	1	1	PI_223	1	1	2006	31	11	41	41-60	2017	2020	48	4	60000	1	24	1
1	1	1	PI_224	1	1	2014	39	6	44	41-60	2020	2023	48	4	96375	6	15	1
1	1	1	PI_225	2	1	2011	26	2	27	below 40	2013	2016	48	4	45780	2	14	1
1	2	1	PI_226	2	1	2007	42	6	47	41-60	2013	2016	48	4	33600	6	4	1
2	2	2	PI_226	2	1	2007	42	10	51	41-60	2017	2020	48	4	46800	6	7	1
2	2	2	PI_227	2	1	1995	44	25	68	over 60	2020	2023	48	4	168750	5	15	1
2	2	1	PI_227	2	1	1995	44	19	62	over 60	2014	2016	36	3	40800	5	5	1
2	2	1	PI_227	2	1	1995	44	22	65	over 60	2017	2019	36	3	47400	5	7	1
2	1	1	PI_228	1	1	1997	33	22	54	41-60	2019	2023	60	5	238083	1	59	1
2	1	1	PI_229	2	2	2002	43	13	55	41-60	2015	2020	72	6	64000	6	9	1
1	1	1	PI_230	2	1	2021	36	1	36	below 40	2022	2024	24	2	43725	6	3	1
2	1	1	PI_231	2	1	1990	36	24	59	41-60	2014	2019	72	6	207400	6	3	2
1	1	1	PI_232	2	1	2010	28	6	33	below 40	2016	2021	62	5.16667	36666.7	1	9	1
2	1	1	PI_233	1	1	1999	28	15	42	41-60	2014	2019	72	6	116600	3	109	1
2	2	1	PI_234	1	2	1996	35	25	59	41-60	2021	2025	60	5	257125	1	74	1
2	2	1	PI_234	1	2	1996	35	18	52	41-60	2014	2019	72	6	168900	1	47	1
2	1	1	PI_235	2	1	2004	33	17	49	41-60	2021	2025	60	5	168750	6	9	1
1	1	1	PI_236	1	2	2015	29	5	33	below 40	2020	2021	15	1.25	104500	2	12	1
1	2	2	PI_236	1	1	2015	29	7	35	below 40	2022	2025	48	4	65125	2	20	1
1	1	1	PI_237	2	1	2008	31	7	37	below 40	2015	2019	56	4.66667	44192	3	7	1
2	2	1	PI_238	2	1	2004	44	17	60	41-60	2021	2021	12	1	257125	1	63	2
2	2	1	PI_238	2	1	2004	44	10	53	41-60	2014	2019	72	6	168900	1	36	2
1	1	1	PI_239	1	1	2009	30	6	35	below 40	2015	2016	24	2	56400	4	14	1
2	1	1	PI_240	1	2	1980	33	34	66	over 60	2014	2019	72	6	295000	2	46	1
2	1	1	PI_241	2	1	2008	27	5	31	below 40	2013	2016	48	4	55440	1	21	1
1	1	1	PI_242	1	1	2012	32	6	37	below 40	2018	2021	48	4	88272.5	2	6	1
2	1	1	PI_243	2	1	2006	42	8	49	41-60	2014	2019	72	6	126400	6	5	2
2	2	2	PI_244	2	1	1997	29	24	52	41-60	2021	2025	60	5	257125	3	101	1
2	2	1	PI_245	1	1	1999	27	22	48	41-60	2021	2025	60	5	168750	1	34	1
2	2	1	PI_245	1	1	1999	27	18	44	41-60	2017	2020	48	4	54000	1	26	1
2	2	1	PI_244	2	2	1997	29	18	46	41-60	2015	2020	72	6	140800	3	72	1
2	2	2	PI_246	1	1	2002	30	20	49	41-60	2022	2026	60	5	183250	2	25	1
1	2	1	PI_247	1	1	2008	30	7	36	below 40	2015	2016	24	2	43200	1	8	1
2	2	2	PI_247	1	1	2008	30	9	38	below 40	2017	2020	48	4	60000	1	15	1
1	1	1	PI_248	1	1	2012	32	6	37	below 40	2018	2021	48	4	92875	1	24	1
2	2	2	PI_249	1	1	2012	27	9	35	below 40	2021	2025	60	5	257125	2	17	1
1	2	1	PI_249	1	1	2012	27	5	31	below 40	2017	2020	48	4	50000	1	8	1
2	1	1	PI_250	1	1	1975	37	39	75	over 60	2014	2017	48	4	46320	1	91	1
1	2	2	PI_251	2	1	2015	30	7	36	below 40	2022	2025	48	4	65125	3	24	1
1	1	1	PI_251	2	1	2015	30	3	32	below 40	2018	2019	12	1	37600	3	16	1
2	1	1	PI_252	1	1	1996	38	18	55	41-60	2014	2019	72	6	85000	6	17	1
2	1	1	PI_253	1	1	1980	29	34	62	over 60	2014	2019	72	6	148200	3	259	1
1	2	2	PI_254	1	1	2015	28	5	32	below 40	2020	2023	48	4	60250	1	11	1
1	2	1	PI_254	1	1	2015	28	3	31	below 40	2018	2019	12	1	37600	1	8	1
2	2	2	PI_255	1	2	2002	25	11	35	below 40	2013	2016	48	4	82800	1	10	2
2	2	2	PI_255	1	2	2002	25	12	36	below 40	2014	2019	72	6	168900	1	10	2
1	1	1	PI_256	2	1	2010	31	3	33	below 40	2013	2016	48	4	34680	3	6	1
1	1	1	PI_257	2	1	2015	42	5	47	41-60	2020	2023	36	3	23253.3	5	7	1
1	1	1	PI_258	2	1	2010	24	3	26	below 40	2013	2016	48	4	52614	1	10	1
2	1	1	PI_259	1	1	2000	31	15	45	41-60	2015	2018	48	4	45480	6	17	1
2	2	2	PI_259	1	1	2000	31	22	52	41-60	2022	2026	60	5	183250	6	31	1
1	2	1	PI_260	1	1	2011	27	4	30	below 40	2015	2017	24	2	38062.5	2	16	1
1	1	1	PI_261	2	1	2015	31	6	36	below 40	2021	2024	48	4	96375	1	14	1
1	2	1	PI_262	1	1	2011	27	8	34	below 40	2019	2022	48	4	96750	3	21	1
2	1	1	PI_263	2	2	2005	47	8	54	41-60	2013	2018	72	6	139500	3	31	2
2	2	2	PI_264	1	1	1998	26	22	47	41-60	2020	2024	60	5	257125	1	205	1
2	2	1	PI_264	1	1	1998	26	16	41	41-60	2014	2019	72	6	306200	1	117	1
2	2	1	PI_265	1	2	1998	38	22	59	41-60	2020	2021	15	1.25	257125	3	71	1
2	2	1	PI_265	1	2	1998	38	15	52	41-60	2013	2018	72	6	118500	3	48	1
2	1	1	PI_266	1	1	1999	31	16	46	41-60	2015	2020	72	6	86000	1	18	1
1	1	1	PI_267	2	1	2013	34	6	40	below 40	2019	2021	24	2	44050	5	46	1
1	1	1	PI_268	1	1	2013	32	6	37	below 40	2019	2022	48	4	60291.7	1	7	1
1	1	1	PI_269	2	2	2012	31	5	35	below 40	2017	2021	51	4.25	45600	1	14	2
1	1	1	PI_270	1	1	2017	30	1	30	below 40	2018	2021	36	3	41790	1	3	1
1	1	1	PI_271	2	1	2013	34	4	37	below 40	2017	2021	51	4.25	46800	1	4	1
1	1	1	PI_272	1	1	2019	29	1	29	below 40	2020	2020	11	0.916667	49723.6	1	12	1
2	1	1	PI_273	1	1	2000	28	21	48	41-60	2021	2024	48	4	183250	1	110	1
1	1	1	PI_274	2	1	2013	28	8	35	below 40	2021	2021	12	1	49360	2	12	2
2	1	1	PI_275	2	1	2005	32	8	39	below 40	2013	2016	48	4	53600	6	3	1
1	1	1	PI_276	1	1	2011	32	5	36	below 40	2016	2017	18	1.5	37333.3	1	6	1
1	1	1	PI_277	1	2	2012		7			2019	2022	48	4	55666.7	1	49	1
2	1	1	PI_278	1	2	2007	34	11	44	41-60	2018	2022	60	5	211438	1	19	1
2	2	2	PI_279	1	2	1988	28	32	59	41-60	2020	2024	60	5	257125	1	46	1
2	2	1	PI_279	1	2	1988	28	26	53	41-60	2014	2019	72	6	230000	1	22	1
1	1	1	PI_280	1	1	2011	27	6	32	below 40	2017	2018	12	1	38210	1	4	1
1	1	1	PI_281	1	1	2016	30	2	31	below 40	2018	2020	34	2.83333	41580	1	7	1
2	1	1	PI_282	2	2	2009	29	12	40	below 40	2021	2021	12	1	183250	4	29	1
2	2	2	PI_283	1	1	2002	33	17	49	41-60	2019	2023	60	5	238083	1	32	1
2	2	1	PI_283	1	1	2002	33	11	43	41-60	2013	2018	72	6	224000	1	20	1
2	1	1	PI_284	1	1	1981	32	33	64	over 60	2014	2019	72	6	208000	1	67	1
2	1	1	PI_285	1	2	2000	48	16	63	over 60	2016	2019	48	4	51600	6	21	1
2	1	1	PI_286	2	1	2006	36	15	50	41-60	2021	2025	60	5	168750	6	7	1
1	1	1	PI_287	2	1	2010	28	6	33	below 40	2016	2020	60	5	40800	1	20	1
2	2	2	PI_288	1	1	1989	33	31	63	over 60	2020	2024	60	5	257125	2	294	1
2	2	1	PI_288	1	1	1989	33	25	57	41-60	2014	2019	72	6	337800	2	182	1
2	1	1	PI_289	1	2	1991	39	29	67	over 60	2020	2020	12	1	257125	1	145	1
2	1	1	PI_289	1	2	1991	39	22	60	41-60	2013	2018	72	6	302500	1	116	1
2	1	1	PI_290	2	1	1995	41	20	60	41-60	2015	2020	72	6	116400	3	94	1
1	1	1	PI_291	1	1	2017	28	4	31	below 40	2021	2021	12	1	104500	4	23	1
1	2	2	PI_291	1	1	2017	28	5	32	below 40	2022	2025	48	4	104500	4	29	1
2	1	1	PI_292	1	1	2009	31	7	37	below 40	2016	2019	48	4	57600	3	24	1
2	2	2	PI_293	2	1	2002	40	17	56	41-60	2019	2023	60	5	156250	6	2	1
2	2	1	PI_293	2	1	2002	40	13	52	41-60	2015	2018	48	4	43800	6	2	1
2	2	2	PI_294	1	1	2003	29	18	46	41-60	2021	2025	60	5	257125	1	92	1
2	2	1	PI_294	1	1	2003	29	12	40	below 40	2015	2020	72	6	96000	1	59	1
1	2	2	PI_295	1	2	2018	31	4	34	below 40	2022	2025	48	4	60250	6	3	1
2	1	1	PI_296	1	1	2016	31	2	32	below 40	2018	2022	60	5	52722.8	6	6	1
1	1	1	PI_297	2	1	2016	33	2	35	below 40	2018	2021	38	3.16667	37932.6	6	3	1
1	1	1	PI_298	2	1	2016	28	3	30	below 40	2019	2021	19	1.58333	41627.4	6	7	1
2	1	1	PI_299	1	2	2010	33	10	42	41-60	2020	2020	12	1	168750	1	25	1
2	1	1	PI_300	1	1	1991	34	23	56	41-60	2014	2017	48	4	48960	1	40	1
2	1	1	PI_301	1	1	1993	32	23	54	41-60	2016	2019	48	4	60000	1	29	1
2	2	2	PI_302	1	1	1983	19	36	64	over 60	2019	2023	60	5	238083	1	150	1
2	2	1	PI_302	1	1	1983	29	30	58	41-60	2013	2018	72	6	420000	1	102	1
2	1	1	PI_303	1	2	2005	30	12	41	41-60	2017	2020	48	4	58080	6	13	1
2	1	1	PI_304	1	1	1997	31	18	48	41-60	2015	2020	72	6	120000	1	60	1
2	2	1	PI_304	1	1	1997	31	25	55	41-60	2022	2026	60	5	257125	1	82	1
2	2	2	PI_303	1	1	2006	31	16	46	41-60	2022	2026	60	5	183250	6	23	1
2	1	1	PI_305	2	1	2006	33	14	46	41-60	2020	2024	60	5	152500	6	12	1
2	1	1	PI_306	1	2	2016	32	6	37	below 40	2022	2026	60	5	168750	1	20	2
1	1	1	PI_307	1	2	2012	29	3	31	below 40	2015	2017	24	2	31710	1	6	1
2	1	1	PI_308	1	1	2006	51	9	59	41-60	2015	2018	48	4	54720	1	57	1
2	2	2	PI_309	1	1	1989	30	31	60	41-60	2020	2021	15	1.25	257125	1	40	1
2	2	1	PI_309	1	1	1989	30	25	54	41-60	2014	2019	72	6	211400	1	29	1
2	1	1	PI_310	1	2	1986	32	27	58	41-60	2013	2016	48	4	62400	2	87	1
2	2	2	PI_311	1	1	1999	29	21	49	41-60	2020	2021	15	1.25	183250	4	38	1
2	2	1	PI_311	2	1	1999	29	17	45	41-60	2016	2019	48	4	53378	1	27	1
2	2	2	PI_311	2	1	1999	29	23	51	41-60	2022	2026	60	5	183250	4	41	1
1	2	2	PI_312	2	1	2016	41	6	46	41-60	2022	2023	13	1.08333	48945	5	9	1
2	2	1	PI_313	1	2	1994	27	27	53	41-60	2021	2025	60	5	257125	1	155	1
2	2	1	PI_313	1	2	1994	27	20	46	41-60	2014	2019	72	6	390200	1	69	1
2	2	2	PI_314	1	1	2008	28	14	41	41-60	2022	2026	60	5	183250	4	46	1
2	2	1	PI_315	2	2	1994	44	25	68	over 60	2019	2023	60	5	156250	3	20	1
2	2	1	PI_315	2	2	1994	44	20	63	over 60	2014	2017	48	4	37680	6	10	1
2	1	1	PI_316	1	1	2005	30	13	42	41-60	2018	2022	60	5	228528	1	60	1
2	1	1	PI_317	1	2	1979	28	35	62	over 60	2014	2019	72	6	221300	3	200	1
2	1	1	PI_318	2	1	2010	43	6	48	41-60	2016	2019	48	4	44400	3	38	1
2	1	1	PI_319	1	1	2008	53	7	59	41-60	2015	2020	72	6	74000	6	9	2
2	1	1	PI_320	2	2	2009	28	9	36	below 40	2018	2022	60	5	162875	1	90	1
1	1	1	PI_321	1	1	2018	29	2	30	below 40	2020	2022	24	2	45590	2	6	1
2	1	1	PI_322	2	2	2010		12			2022	2026	60	5	183250	1	14	1
2	1	1	PI_323	1	1	2008	38	13	50	41-60	2021	2025	60	5	168750	6	13	1
2	1	1	PI_324	2	1	1998	32	23	54	41-60	2021	2025	60	5	257125	1	106	1
2	2	1	PI_325	1	2	1997	25	24	48	41-60	2021	2025	60	5	168750	5	16	1
2	2	1	PI_325	1	2	1997	25	19	43	41-60	2016	2019	48	4	51600	5	11	1
1	1	1	PI_326	2	1	2011		3			2014	2016	30	2.5	30320	1	10	2
1	1	1	PI_327	2	2	2012	32	3	34	below 40	2015	2017	24	2	31710	5	0	1
1	1	1	PI_328	2	1	2014	31	1	31	below 40	2015	2017	24	2	34650	5	11	1
1	1	1	PI_329	2	1	2017	34	2	35	below 40	2019	2020	15	1.25	41080	1	8	1
2	2	1	PI_330	1	1	2014	29	8	36	below 40	2022	2026	60	5	173150	2	19	1
1	1	1	PI_331	2	1	2012	30	7	36	below 40	2019	2022	48	4	96750	4	17	1
1	2	2	PI_332	2	1	2018	34	4	37	below 40	2022	2025	48	4	65125	5	7	1
2	1	1	PI_333	1	1	2004	27	13	39	below 40	2017	2021	51	4.25	56568	3	75	1
1	1	1	PI_334	1	1	2011	29	4	32	below 40	2015	2018	48	4	60000	1	16	1
2	1	1	PI_335	1	1	2007	29	13	41	41-60	2020	2020	12	1	237875	1	178	1
2	2	2	PI_336	1	2	2002	27	18	44	41-60	2020	2024	60	5	168750	5	11	1
2	2	1	PI_336	1	2	2002	27	12	38	below 40	2014	2019	72	6	83000	5	5	1
2	1	1	PI_337	2	2	2000	32	14	45	41-60	2014	2019	72	6	160000	6	7	1
2	1	1	PI_338	2	1	2000	46	15	60	41-60	2015	2020	72	6	185600	4	52	1
2	1	1	PI_339	2	1	1996	32	19	50	41-60	2015	2020	72	6	104093	3	30	1
2	1	1	PI_340	1	1	1992	38	22	59	41-60	2014	2017	48	4	63720	1	27	1
2	2	2	PI_341	1	1	2000	40	22	61	over 60	2022	2026	60	5	183250	2	15	1
2	1	1	PI_342	1	1	2004	28	13	40	below 40	2017	2021	49	4.08333	51600	1	16	1
2	1	1	PI_343	1	1	1990	32	30	61	over 60	2020	2024	60	5	257125	1	56	2
2	1	1	PI_344	1	2	2000	31	13	43	41-60	2013	2016	48	4	66720	1	33	2
1	1	1	PI_345	1	1	2015	30	4	33	below 40	2019	2022	43	3.58333	37682.8	1	8	1
2	2	2	PI_346	1	1	1996	26	23	48	41-60	2019	2023	60	5	238083	1	305	1
2	2	1	PI_346	1	1	1996	26	17	42	41-60	2013	2018	72	6	199500	1	167	1
2	2	2	PI_347	1	2	2004	38	18	55	41-60	2022	2026	60	5	237875	4	39	1
1	1	1	PI_348	2	1	2014	31	5	35	below 40	2019	2022	48	4	60291.7	3	9	1
1	1	1	PI_349	1	2	2016		5			2021	2024	48	4	65125	4	12	1
1	1	1	PI_350	2	1	2015	30	5	34	below 40	2020	2023	36	3	45173.3	6	6	1
2	1	1	PI_351	1	1	2003	27	16	42	41-60	2019	2023	60	5	169667	1	37	1
2	2	1	PI_352	1	1	1987	30	33	62	over 60	2020	2020	12	1	257125	4	263	1
2	2	1	PI_353	2	2	1989	32	31	62	over 60	2020	2024	60	5	257125	1	126	1
2	2	1	PI_352	1	1	1987	30	34	63	over 60	2021	2025	60	5	257125	4	104	1
2	2	1	PI_353	2	2	1989	32	25	56	41-60	2014	2019	72	6	406000	1	76	1
2	1	1	PI_354	1	2	2008	33	12	44	41-60	2020	2024	60	5	168750	6	10	1
2	1	1	PI_355	1	1	1991	35	22	56	41-60	2013	2018	72	6	270500	1	0	1
2	1	1	PI_356	2	1	1975	27	39	65	over 60	2014	2019	72	6	244000	1	57	1
1	1	1	PI_357	2	1	2018	34	4	37	below 40	2022	2025	48	4	65125	1	15	1
2	1	1	PI_358	2	1	2007	30	13	42	41-60	2020	2024	60	5	257125	2	58	1
1	1	1	PI_359	2	1	2015	32	6	37	below 40	2021	2024	48	4	60250	6	7	1
2	2	1	PI_360	1	1	1997	30	16	45	41-60	2013	2016	48	4	70320	1	34	1
2	2	2	PI_360	1	1	1997	30	24	53	41-60	2021	2025	60	5	237875	1	51	1
2	2	1	PI_360	1	1	1997	30	20	49	41-60	2017	2020	48	4	70000	1	44	1
1	1	1	PI_361	1	1	2011	32	6	37	below 40	2017	2021	51	4.25	55000	1	13	1
1	1	1	PI_362	1	2	2011	26	5	30	below 40	2016	2018	36	3	46800	1	14	1
1	1	1	PI_363	1	1	2019	34	2	35	below 40	2021	2023	36	3	16453.3	2	6	1
1	1	1	PI_364	2	2	2014	39	2	40	below 40	2016	2018	24	2	33450	5	0	1
1	2	1	PI_365	2	2	2014	30	6	35	below 40	2020	2023	48	4	104500	1	22	1
1	2	1	PI_365	2	2	2014	30	1	30	below 40	2015	2017	24	2	38062.5	1	8	1
1	1	1	PI_366	1	1	2010	31	6	36	below 40	2016	2020	52	4.33333	37440	3	12	1
1	1	1	PI_367	2	1	2006	32	11	42	41-60	2017	2021	58	4.83333	44448.8	3	42	1
2	2	2	PI_367	2	1	2006	32	16	47	41-60	2022	2026	60	5	183250	3	56	1
2	1	1	PI_368	1	2	1990	32	29	60	41-60	2019	2023	60	5	238083	1	61	1
1	2	1	PI_369	1	2	2007	27	6	32	below 40	2013	2016	48	4	40800	6	2	1
2	2	1	PI_369	1	2	2007	27	10	36	below 40	2017	2021	51	4.25	46200	6	7	1
1	1	1	PI_370	2	1	2017	34	1	34	below 40	2018	2021	36	3	41066.7	1	3	1
2	1	1	PI_371	2	1	2003	30	17	46	41-60	2020	2024	60	5	183250	1	48	1
1	1	1	PI_372	1	2	2017	29	2	30	below 40	2019	2020	22	1.83333	48092.7	1	6	1
1	1	1	PI_373	1	1	2019	34	1	34	below 40	2020	2022	36	3	32073.3	3	9	1
1	1	1	PI_374	1	2	2015	28	5	32	below 40	2020	2021	15	1.25	104500	2	13	1
2	1	1	PI_375	1	1	1987	36	27	62	over 60	2014	2019	72	6	142000	1	39	1
2	2	1	PI_376	2	2	1998	28	23	50	41-60	2021	2021	12	1	168750	6	15	1
2	2	1	PI_376	2	2	1998	28	16	43	41-60	2014	2017	48	4	46060	6	9	1
2	2	2	PI_376	2	2	1998	28	24	51	41-60	2022	2026	60	5	183250	6	16	1
1	1	1	PI_377	1	2	2017	29	2	30	below 40	2019	2020	18	1.5	40860	3	16	1
2	1	1	PI_378	2	1	1999	36	16	51	41-60	2015	2018	48	4	42600	6	12	1
2	1	1	PI_379	1	2	1997	34	16	49	41-60	2013	2018	72	6	128000	6	18	1
1	2	2	PI_377	1	1	2017	29	5	33	below 40	2022	2025	48	4	60250	3	46	1
2	2	1	PI_380	1	1	1998	30	21	50	41-60	2019	2023	60	5	220250	5	29	1
2	2	1	PI_380	1	1	1998	30	15	44	41-60	2013	2018	72	6	106500	5	20	1
1	1	1	PI_381	1	1	2018	29	2	30	below 40	2020	2022	24	2	48110	1	10	1
2	1	1	PI_382	2	2	1998	34	21	54	41-60	2019	2022	48	4	169667	3	29	2
2	2	1	PI_383	1	1	1986	27	35	61	over 60	2021	2025	60	5	257125	1	73	1
1	1	1	PI_384	1	1	2009	30	5	34	below 40	2014	2016	36	3	57600	2	3	1
2	2	1	PI_383	1	1	1986	27	28	54	41-60	2014	2019	72	6	208000	1	58	1
1	1	1	PI_385	2	1	2017	28	3	30	below 40	2020	2020	12	1	60250	1	1	2
2	2	1	PI_386	1	2	1993	30	28	57	41-60	2021	2025	60	5	237500	1	45	2
2	2	1	PI_386	1	2	1993	30	24	53	41-60	2017	2020	48	4	58400	1	40	2
1	1	1	PI_387	1	2	2011	38	8	45	41-60	2019	2022	48	4	55791.7	6	3	2
2	1	1	PI_388	2	2	2000	25	13	37	below 40	2013	2016	48	4	43200	5	0	1
2	1	1	PI_389	1	1	1978	30	42	71	over 60	2020	2024	60	5	237875	1	42	1
2	1	1	PI_390	1	1	2006	30	9	38	below 40	2015	2020	72	6	74000	5	12	1
1	1	1	PI_391	1	1	2019	34	2	35	below 40	2021	2023	24	2	45590	6	5	1
1	1	1	PI_392	1	1	2015	34	4	37	below 40	2019	2022	48	4	59875	3	25	1
2	1	1	PI_393	1	2	1988	32	29	61	over 60	2017	2020	48	4	51000	1	41	1
1	1	1	PI_394	2	1	2011	29	6	34	below 40	2017	2021	51	4.25	43200	2	11	1
1	1	1	PI_395	1	1	2009	32	6	37	below 40	2015	2018	48	4	55800	1	18	1
1	1	1	PI_396	1	2	2012	32	7	38	below 40	2019	2022	48	4	96750	1	27	1
2	2	2	PI_397	1	2	1996	30	23	52	41-60	2019	2023	60	5	238083	3	134	1
1	1	1	PI_398	2	1	2015	33	3	35	below 40	2018	2021	39	3.25	82125	1	23	1
2	2	1	PI_397	1	2	1996	30	17	46	41-60	2013	2018	72	6	218500	3	99	1
2	1	1	PI_399	1	1	2007	28	13	40	below 40	2020	2024	60	5	168750	2	10	1
2	1	1	PI_400	1	2	2004	36	11	46	41-60	2015	2018	48	4	43200	5	20	1
1	1	1	PI_401	1	2	2013	30	7	36	below 40	2020	2020	12	1	60250	1	27	1
1	1	1	PI_402	2	1	2010	31	3	33	below 40	2013	2016	48	4	54000	3	12	1
2	1	1	PI_403	1	1	2000	32	19	50	41-60	2019	2023	60	5	169667	1	59	1
2	2	1	PI_404	1	2	2002	31	11	41	41-60	2013	2015	36	3	44200	6	35	1
2	2	2	PI_404	1	2	2002	31	14	44	41-60	2016	2018	36	3	42000	6	47	1
2	1	1	PI_405	1	2	1999		17			2016	2019	48	4	51600	6	19	1
2	1	1	PI_406	2	2	2006	32	14	45	41-60	2020	2024	60	5	168750	6	10	1
1	1	1	PI_407	1	2	2010	31	5	35	below 40	2015	2016	24	2	33840	6	8	1
1	1	1	PI_408	1	1	2014	30	6	35	below 40	2020	2023	48	4	104500	1	8	1
1	1	1	PI_409	2	1	2015	30	4	33	below 40	2019	2022	48	4	96750	1	11	1
1	1	1	PI_410	1	1	2013	29	1	29	below 40	2014	2016	24	2	37900	1	0	1
2	1	1	PI_411	2	1	1999	40	16	55	41-60	2015	2020	72	6	55000	6	8	1
2	2	2	PI_412	1	2	2008	41	11	51	41-60	2019	2023	60	5	156250	6	35	1
1	2	1	PI_412	1	2	2008	41	7	47	41-60	2015	2018	48	4	41760	6	20	1
1	1	1	PI_413	1	1	2014	33	5	38	below 40	2019	2021	24	2	47707.5	2	9	1
1	2	1	PI_414	1	2	2009		4			2013	2015	36	3	40980	4	17	2
2	2	1	PI_414	1	2	2009		8			2017	2021	49	4.08333	60000	4	34	2
2	2	2	PI_414	1	2				#VALUE!	#VALUE!	2022	2026	60	5	168750	1	52	2
1	1	1	PI_415	1	1	2013	33	7	39	below 40	2020	2023	48	4	104500	3	25	1
2	1	1	PI_416	2	2	2006	34	14	47	41-60	2020	2024	60	5	168750	6	132	1
2	1	1	PI_417	1	1	2001	35	16	50	41-60	2017	2021	51	4.25	54000	2	20	1
2	2	2	PI_418	1	1	1998	41	23	63	over 60	2021	2021	12	1	257125	1	78	1
2	2	1	PI_418	1	1	1998	41	19	59	41-60	2017	2020	48	4	90000	1	65	1
2	2	2	PI_418	1	1	1998	41	24	64	over 60	2022	2026	60	5	257125	1	81	1
1	1	1	PI_419	2	1	2016	30	2	32	below 40	2018	2020	24	2	41670	5	1	1
2	1	1	PI_420	1	2	2002	43	18	60	41-60	2020	2020	12	1	257125	2	87	1
1	2	2	PI_421	1	2	2018	29	4	32	below 40	2022	2025	48	4	60250	1	23	1
1	1	1	PI_422	1	1	2010	29	8	36	below 40	2018	2020	36	3	159800	1	10	1
2	1	1	PI_423	1	1	2007	41	6	46	41-60	2013	2016	48	4	46836	3	67	2
1	1	1	PI_424	2	2	2011	30	3			2014						0	1
2	1	1	PI_425	1	1	2000	37	18	54	41-60	2018	2022	60	5	190658	5	23	1
2	1	1	PI_426	1	1	2004	56	11	66	over 60	2015	2017	36	3	43920	5	23	1
2	2	2	PI_427	1	2	1980	26	40	65	over 60	2020	2024	60	5	168750	1	55	1
2	2	1	PI_427	1	2	1980	26	36	61	over 60	2016	2019	48	4	43236	1	49	1
1	1	1	PI_428	2	1	2007	42	6	47	41-60	2013	2016	48	4	23200	6	2	1
1	1	1	PI_429	1	1	2018	29	2	30	below 40	2020	2022	24	2	44330	1	6	1
2	1	1	PI_430	2	2	2005	45	9	53	41-60	2014	2017	48	4	40200	3	20	1
1	1	1	PI_431	1	1	2010	32	6	37	below 40	2016	2018	24	2	36250	1	4	1
2	2	2	PI_432	1	1	1997	28	23	50	41-60	2020	2024	60	5	257125	1	137	1
2	2	1	PI_432	1	1	1997	28	17	44	41-60	2014	2019	72	6	189700	1	84	1
2	2	1	PI_433	1	2	2009	28	12	39	below 40	2021	2025	60	5	168750	1	40	2
1	2	1	PI_433	2	2	2009	28	7	34	below 40	2016	2019	48	4	36000	1	17	2
2	2	2	PI_434	1	2	1995	27	25	51	41-60	2020	2024	60	5	237875	1	840	2
2	2	1	PI_434	1	2	1995	27	19	45	41-60	2014	2019	72	6	189700	1	4	2
1	1	1	PI_435	1	1	2010	35	5	39	below 40	2015	2017	24	2	38062.5	1	5	1
2	1	1	PI_436	1	1	2001	29	13	41	41-60	2014	2019	72	6	262000	2	16	1
1	1	1	PI_437	2	1	2015	34	2	35	below 40	2017	2018	12	1	41150	6	2	1
2	1	1	PI_438	2	1	1986	33	30	62	over 60	2016	2019	48	4	55000	1	32	1
2	2	2	PI_439	1	2	1981	30	39	68	over 60	2020	2024	60	5	257125	2	26	1
2	2	1	PI_439	1	2	1981	30	33	62	over 60	2014	2019	72	6	241000	2	11	1
1	1	1	PI_440	1	1	2014	29	6	34	below 40	2020	2023	48	4	104500	2	17	1
2	1	1	PI_441	1	1	2010	29	10	38	below 40	2020	2024	60	5	183250	2	16	1
2	1	1	PI_442	1	2	1994	33	23	55	41-60	2017	2021	51	4.25	42600	6	10	1
2	1	1	PI_443	2	1	2005	29	12	40	below 40	2017	2021	51	4.25	55200	3	23	1
2	2	1	PI_444	2	2	2009	30	12	41	41-60	2021	2025	60	5	168750	5	50	1
1	2	1	PI_444	2	2	2009	30	7	36	below 40	2016	2019	48	4	48000	5	21	1
2	1	1	PI_445	1	1	1996	29	21	49	41-60	2017	2021	51	4.25	49200	3	33	1
2	2	1	PI_446	2	1	1999	33	14	46	41-60	2013	2016	41	3.41667	59655	3	16	1
2	2	2	PI_447	1	1	1986	28	34	61	over 60	2020	2024	60	5	183250	1	159	2
2	2	2	PI_446	2	1	1999	33	22	54	41-60	2021	2025	60	5	257125	3	39	1
2	2	2	PI_446	2	1	1999	33	18	50	41-60	2017	2020	48	4	75000	3	24	1
2	2	1	PI_447	1	1	1986	28	28	55	41-60	2014	2019	72	6	105700	1	130	2
1	1	1	PI_448	1	1	2012	30	6	35	below 40	2018	2021	48	4	92875	1	15	1
1	1	1	PI_449	1	1	2017	29	3	32	below 40	2020	2022	24	2	45590	1	4	1
1	1	1	PI_450	1	2	2009	32	4	35	below 40	2013	2016	48	4	40800	5	3	1
2	1	1	PI_451	2	1	2008	37	13	49	41-60	2021	2025	60	5	237875	3	51	1
2	1	1	PI_452	1	1	1997	32	18	49	41-60	2015	2020	72	6	96000	1	54	1
2	2	2	PI_453	1	1	1993	40	27	66	over 60	2020	2024	60	5	183250	1	60	1
2	2	2	PI_453	1	1	1993	40	28	67	over 60	2021	2025	60	5	183250	1	62	1
2	2	1	PI_453	1	1	1993	40	21	60	41-60	2014	2019	72	6	200500	1	46	1
2	1	1	PI_454	2	1	2009	30	11	40	below 40	2020	2024	60	5	183250	1	13	1
1	2	2	PI_455	1	2	2019	29	3	31	below 40	2022	2025	48	4	65125	1	16	1
1	1	1	PI_456	1	2	2012	28	6	33	below 40	2018	2021	48	4	53562.5	1	4	1
2	1	1	PI_457	1	2	1996	36	18	53	41-60	2014	2019	72	6	168900	1	66	1
1	1	1	PI_458	1	1	2009	29	8	36	below 40	2017	2021	51	4.25	46800	2	13	1
2	2	2	PI_459	1	1	2008	35	14	48	41-60	2022	2026	60	5	183250	1	51	1
1	1	1	PI_460	2	2	2009	33	8	40	below 40	2017	2021	51	4.25	50400	5	6	1
1	1	1	PI_461	2	2	2015	29	5	33	below 40	2020	2023	40	3.33333	69666.5	2	16	1
1	1	1	PI_462	2	1	2012	36	1	36	below 40	2013	2016	48	4	43760	5	1	1
1	1	1	PI_463	1	1	2006	31	8	38	below 40	2014	2017	48	4	45840	1	12	1
2	2	1	PI_464	2	1	1984	29	30	58	41-60	2014	2017	48	4	40800	6	3	2
2	2	2	PI_464	2	1	1984	29	34	62	over 60	2018	2022	60	5	150000	6	7	2
2	1	1	PI_465	1	2	1992	35	21	55	41-60	2013	2018	72	6	68000	6	0	1
1	1	1	PI_466	2	1	2007	29	10	38	below 40	2017	2020	48	4	50000	1	10	1
2	1	1	PI_467	1	1	1993	32	21	52	41-60	2014	2019	72	6	221300	1	35	2
2	1	1	PI_468	2	2	2002	44	13	56	41-60	2015	2018	48	4	56323	3	17	1
1	1	1	PI_469	2	1	2017	30	2	32	below 40	2019	2022	36	3	33565	1	3	1
2	1	1	PI_470	2	2	1983	28	32	59	41-60	2015	2020	72	6	69700	5	25	1
2	1	1	PI_471	1	1	1980	35	34	68	over 60	2014	2017	48	4	64800	1	75	1
2	2	1	PI_472	1	1	1997	30	24	54	41-60	2021	2025	60	5	257125	1	80	1
2	2	1	PI_472	1	1	1997	30	17	47	41-60	2014	2019	72	6	116600	1	30	1
1	1	1	PI_473	1	1	2017	39	5	43	41-60	2022	2023	13	1.08333	51675	5	9	1
2	2	2	PI_474	1	1	1991	34	30	63	over 60	2021	2025	60	5	237875	2	36	1
2	2	1	PI_474	1	1	1991	34	24	57	41-60	2015	2020	72	6	80000	1	27	1
2	1	1	PI_475	1	1	1983	33	31	63	over 60	2014	2019	72	6	197000	1	30	1
2	1	1	PI_476	1	1	1989	40	24	63	over 60	2013	2018	72	6	448000	2	0	1
2	2	1	PI_477	1	1	1984	29	29	57	41-60	2013	2016	48	4	63600	1	41	1
2	2	2	PI_477	1	1	1984	29	33	61	over 60	2017	2020	48	4	61200	1	53	1
2	1	1	PI_478	2	1	1999	38	21	59	41-60	2020	2024	48	4	237875	6	11	2
1	1	1	PI_479	2	1	2013	37	4	40	below 40	2017	2021	51	4.25	50400	5	5	1
2	2	1	PI_480	2	1	2008	36	13	48	41-60	2021	2025	60	5	237875	6	6	2
2	2	1	PI_480	2	1	2008	36	6	41	41-60	2014	2019	72	6	134300	6	0	2
1	1	1	PI_481	1	1	2012	30	4	33	below 40	2016	2018	24	2	36250	3	7	1
1	1	1	PI_482	1	2	2011	31	7	37	below 40	2018	2021	48	4	83500	1	16	1
2	1	1	PI_483	2	1	2007	33	11	43	41-60	2018	2021	48	4	94375	5	2	1
1	1	1	PI_484	2	2	2013	29	3	31	below 40	2016	2019	48	4	36000	1	5	2
2	2	1	PI_485	1	1	2002	29	11	39	below 40	2013	2016	48	4	42000	6	23	1
2	2	2	PI_485	1	1	2002	29	19	47	41-60	2021	2021	12	1	168750	6	45	1
2	2	2	PI_485	1	1	2002	29	15	43	41-60	2017	2020	48	4	48000	6	34	1
1	1	1	PI_486	1	1	2011	32	6	37	below 40	2017	2021	51	4.25	40800	5	10	1
1	1	1	PI_487	2	2	2012	32	6	37	below 40	2018	2021	48	4	85449.9	6	5	1
2	1	1	PI_488	1	1	1994	37	21	57	41-60	2015	2020	72	6	133000	1	49	1
2	2	1	PI_488	1	1	1994	37	28	64	over 60	2022	2026	60	5	257075	1	68	1
1	2	1	PI_489	2	1	2012	28	8	35	below 40	2020	2020	12	1	104500	1	89	1
1	1	1	PI_490	2	1	2019	29	1	29	below 40	2020	2021	12	1	90720	1	6	1
1	2	2	PI_489	2	1	2012	28	9	36	below 40	2021	2024	48	4	104500	1	35	1
1	1	1	PI_491	1	1	2017	30	3	32	below 40	2020	2021	24	2	48110	1	7	1
1	2	1	PI_492	1	1	2008	29	5	33	below 40	2013	2016	48	4	18000	6	5	1
2	2	1	PI_492	1	1	2008	29	11	39	below 40	2019	2023	60	5	156250	6	13	1
1	1	1	PI_493	1	2	2014	39	7	45	41-60	2021	2024	48	4	104300	2	21	1
1	1	1	PI_494	2	2	2015	32	1	32	below 40	2016	2018	24	2	33000	1	5	1
1	1	1	PI_495	2	1	2009	28	4	31	below 40	2013	2018	67	5.58333	28533.3	5	3	1
1	1	1	PI_496	2	1	2011	28	4	31	below 40	2015	2021	80	6.66667	49920	1	15	1
1	2	2	PI_497	2	1	2017	30	5	34	below 40	2022	2025	48	4	65125	1	11	1
2	1	1	PI_498	1	1	2004	29	13	41	41-60	2017	2021	51	4.25	64000	1	12	1
1	1	1	PI_499	2	1	2010	41	5	45	41-60	2015	2016	24	2	34680	5	0	1
2	2	2	PI_499	2	1	2010	41	12	52	41-60	2022	2025	48	4	168750	5	1	1
1	1	1	PI_500	2	2	2010	32	5	36	below 40	2015	2017	24	2	34650	1	0	1
1	1	1	PI_501	1	2	2014	28	7	34	below 40	2021	2021	12	1	65125	2	8	1
1	2	2	PI_501	1	2	2014	28	8	35	below 40	2022	2025	48	4	104500	2	9	1
1	2	2	PI_502	2	1	2015	35	7	41	41-60	2022	2025	48	4	65125	1	5	1
2	1	1	PI_503	1	2	2007	34	7	40	below 40	2014	2017	48	4	61800	2	14	1
1	1	1	PI_504	1	2	2011		8			2019	2022	48	4	60291.7	1	21	1
2	1	1	PI_505	1	2	2004	26	17	42	41-60	2021	2025	60	5	237875	1	24	1
1	1	1	PI_506	2	1	2011	33	4	36	below 40	2015	2019	41	3.41667	15519.5	1	8	1
1	2	1	PI_507	1	1	2009	27	6	32	below 40	2015	2016	24	2	57571	1	13	1
2	2	2	PI_507	1	1	2009	27	8	34	below 40	2017	2021	51	4.25	52200	1	18	1
2	2	2	PI_508	1	1	1992	35	29	63	over 60	2021	2025	60	5	237875	2	164	1
2	2	1	PI_508	1	1	1992	35	23	57	41-60	2015	2020	72	6	100000	1	116	1
1	1	1	PI_509	1	1	2017	44	2	45	41-60	2019	2021	27	2.25	33973.3	6	7	2
1	1	1	PI_510	1	1	2017	31	4	34	below 40	2021	2024	48	4	65125	2	15	1
2	1	1	PI_511	1	2	1983	28	33	60	41-60	2016	2019	48	4	55000	1	19	1
1	1	1	PI_512	1	2	2009	32	6	37	below 40	2015	2016	24	2	33150	1	16	2
1	1	1	PI_513	2	2	2010	28	6	33	below 40	2016	2021	61	5.08333	34560	3	11	1
1	1	1	PI_514	1	2	2008	30	6	35	below 40	2014	2016	36	3	58800	1	10	1
1	1	1	PI_515	1	2	2016	28	3	30	below 40	2019	2022	46	3.83333	57479.3	1	1	2
2	1	1	PI_516	1	1	1997	31	19	49	41-60	2016	2019	48	4	49188.5	3	59	1
1	1	1	PI_517	1	2	2011	28	5	32	below 40	2016	2019	48	4	55200	1	6	1
2	2	1	PI_518	1	2	1995	32	18	49	41-60	2013	2016	48	4	67610	1	41	2
2	2	1	PI_518	1	2	1995	32	23	54	41-60	2018	2022	60	5	228562	1	62	2
2	1	1	PI_519	1	2	1990	37	24	60	41-60	2014	2019	72	6	116600	1	52	1
2	1	1	PI_520	2	2	1997	34	17	50	41-60	2014	2019	72	6	124500	6	10	1
2	1	1	PI_521	1	1	1993	31	22	52	41-60	2015	2016	24	2	65072	1	35	1
2	2	2	PI_521	1	1	1993	31	24	54	41-60	2017	2020	48	4	60000	1	43	1
2	2	1	PI_521	1	1	1993	31	29	59	41-60	2022	2026	60	5	257125	1	63	1
2	2	1	PI_522	1	1	2004	33	9	41	41-60	2013	2016	48	4	92307	1	12	1
2	2	1	PI_522	1	1	2004	33	15	47	41-60	2019	2023	60	5	238083	2	23	1
2	1	1	PI_523	1	2	1997	32	17	48	41-60	2014	2018	60	5	32000	6	14	1
1	1	1	PI_524	2	1	2010	35	5	40	below 40	2015	2017	24	2	38062.5	3	10	1
1	2	1	PI_525	1	2	2012	26	2	28	below 40	2014	2016	24	2	37900	1	14	1
1	2	2	PI_525	1	2	2012	26	4	29	below 40	2016	2018	36	3	56400	2	31	1
2	2	1	PI_526	1	1	2012	30	1	30	below 40	2013	2016	48	4	72000	1	4	1
2	2	2	PI_526	1	1	2012	30	5	34	below 40	2017	2021	51	4.25	51600	1	14	1
2	1	1	PI_634	1	2	2006	27	11	37	below 40	2017	2019	36	3	63600	1	34	1
1	1	1	PI_527	2	1	2019	30	2	31	below 40	2021	2024	36	3	12673.3	3	11	1
2	1	1	PI_528	1	1	1992	44	22	65	over 60	2014	2019	72	6	168900	3	128	1
2	1	1	PI_529	1	1	1984	27	30	56	41-60	2014	2019	72	6	231100	1	126	1
2	1	1	PI_530	1	1	1992	32	22	53	41-60	2014	2019	72	6	116600	1	42	1
2	2	1	PI_531	1	2	1988	38	32	69	over 60	2020	2024	60	5	257125	3	129	1
2	2	1	PI_531	1	2	1988	38	25	62	over 60	2013	2018	72	6	168000	3	113	1
2	2	2	PI_532	2	1	2003	42	17	58	41-60	2020	2024	60	5	257125	3	59	1
2	2	1	PI_532	2	1	2003	42	13	54	41-60	2016	2019	48	4	42000	3	32	1
2	1	1	PI_533	1	2	2010	31	8	38	below 40	2018	2022	60	5	162875	2	12	1
2	1	1	PI_534	1	2	1981	36	33	68	over 60	2014	2019	72	6	55300	6	28	1
1	2	1	PI_535	1	1	2016	32	5	36	below 40	2021	2021	12	1	104500	1	13	1
1	2	1	PI_535	1	1	2016	32	2	33	below 40	2018	2019	18	1.5	39366.7	2	8	1
2	2	1	PI_536	2	1	2004	34	17	50	41-60	2021	2025	60	5	257125	1	31	1
2	2	1	PI_536	2	1	2004	34	12	45	41-60	2016	2018	36	3	62400	1	21	2
1	1	1	PI_537	2	1	2010	33	3	35	below 40	2013	2016	48	4	37080	2	7	1
2	1	1	PI_538	1	1	2009	36	12	47	41-60	2021	2025	60	5	237875	6	33	1
1	1	1	PI_539	2	1	2016	31	2	32	below 40	2018	2020	24	2	39255	2	4	1
1	1	1	PI_540	2	1	2019	34	1	34	below 40	2020	2021	24	2	45360	1	3	1
2	1	1	PI_541	1	1	1993	28	24	51	41-60	2017	2021	51	4.25	61200	1	35	1
1	1	1	PI_542	2	1	2014	32	5	37	below 40	2019	2021	24	2	46500	3	11	1
2	2	2	PI_543	1	2	1997	29	23	51	41-60	2020	2024	60	5	257125	1	104	1
2	1	1	PI_544	1	1	2001	29	18	46	41-60	2019	2023	60	5	220250	5	47	1
2	2	1	PI_543	1	2	1997	29	17	45	41-60	2014	2019	72	6	189700	1	67	1
2	2	2	PI_545	2	1	2013	30	9	38	below 40	2022	2025	48	4	182500	5	14	1
2	2	2	PI_546	1	1	1998	34	22	55	41-60	2020	2024	60	5	257125	1	150	1
2	2	1	PI_546	1	1	1998	34	16	49	41-60	2014	2019	72	6	168900	1	75	1
1	1	1	PI_547	2	1	2017	35	4	38	below 40	2021	2024	48	4	60250	6	7	1
1	1	1	PI_548	1	1	2017	51	4	54	41-60	2021	2021	12	1	96375	5	9	1
1	1	1	PI_549	1	1	2019	30	2	31	below 40	2021	2023	36	3	16453.3	1	8	1
2	2	1	PI_550	1	1	2007	27	6	32	below 40	2013	2016	48	4	70000	1	39	1
2	2	2	PI_550	1	1	2007	27	13	39	below 40	2020	2024	60	5	257125	1	126	1
2	2	2	PI_550	1	1	2007	27	10	36	below 40	2017	2019	36	3	70000	1	82	1
2	1	1	PI_551	1	2	1999	30	19	48	41-60	2018	2022	60	5	226750	3	54	1
1	1	1	PI_552	1	1	2020	35	2	36	below 40	2022	2025	36	3	43725	3	8	1
2	2	2	PI_553	1	1	2011	31	10	40	below 40	2021	2025	60	5	237875	1	98	1
2	2	1	PI_553	1	1	2011	31	4	34	below 40	2015	2020	72	6	100000	1	41	2
2	2	2	PI_554	1	1	1997	27	22	48	41-60	2019	2023	60	5	238083	1	101	1
2	2	1	PI_554	1	1	1997	27	16	42	41-60	2013	2018	72	6	168000	1	0	1
2	1	1	PI_555	1	2	2004	30	11	40	below 40	2015	2018	48	4	57300	3	25	1
1	1	1	PI_556	1	1	2016	30	4	33	below 40	2020	2023	48	4	96375	2	15	1
2	1	1	PI_557	1	2	2005	33	10	42	41-60	2015	2018	48	4	63600	1	20	1
1	1	1	PI_558	1	1	2014	33	3	35	below 40	2017	2019	24	2	37900	2	8	1
2	2	2	PI_559	1	2	2000	37	21	57	41-60	2021	2021	12	1	257125	3	126	1
2	2	1	PI_559	1	2	2000	37	17	53	41-60	2017	2020	48	4	91600	3	95	1
2	2	2	PI_559	1	2	2000	37	22	58	41-60	2022	2026	60	5	183250	3	142	1
2	2	2	PI_560	1	2	1994	35	26	60	41-60	2020	2024	60	5	257125	3	85	1
2	2	1	PI_560	1	2	1994	35	20	54	41-60	2014	2019	72	6	192000	3	64	1
1	2	1	PI_561	1	1	2012	28	3	31	below 40	2015	2017	24	2	38062.5	1	8	1
1	2	2	PI_561	1	1	2012	28	6	33	below 40	2018	2021	39	3.25	89000	2	19	1
2	1	1	PI_562	2	1	2002	36	15	50	41-60	2017	2021	51	4.25	60000	1	20	1
1	1	1	PI_563	1	1	2016	29	3	31	below 40	2019	2022	48	4	89250	1	8	1
1	1	1	PI_564	1	1	2009	29	8	36	below 40	2017	2019	36	3	58800	6	7	1
1	1	1	PI_565	2	1	2013	31	4	34	below 40	2017	2018	24	2	34960	1	14	1
1	1	1	PI_566	2	1	2019	59	3	61	over 60	2022	2024	24	2	47700	1	48	1
2	1	1	PI_567	1	1	2000	39	13	51	41-60	2013	2018	72	6	106500	5	27	1
1	1	1	PI_568	1	1	2014	28	3	31	below 40	2017	2019	24	2	34960	6	3	1
1	1	1	PI_569	2	1	2018	29	3	31	below 40	2021	2024	48	4	65125	3	8	2
1	1	1	PI_570	1	1	2016	27	6	32	below 40	2022	2026	60	5	59170	1	11	2
1	2	1	PI_571	1	1	2017	29	3	31	below 40	2020	2020	12	1	65125	3	9	1
1	2	2	PI_571	1	1	2017	29	4	32	below 40	2021	2024	48	4	65125	3	11	1
1	1	1	PI_572	1	1	2012	29	4	32	below 40	2016	2019	48	4	45840	2	11	1
1	1	1	PI_573	2	1	2011	32	8	39	below 40	2019	2022	48	4	54125	5	14	1
2	1	1	PI_574	1	2	2007	30	9	38	below 40	2016	2016	12	1	52200	1	15	1
1	1	1	PI_575	2	2	2012	32	5	36	below 40	2017	2020	48	4	50000	1	9	1
1	1	1	PI_576	1	2	2016	28	4	31	below 40	2020	2023	48	4	65125	1	7	1
2	1	1	PI_577	2	2	1986	34	27	60	41-60	2013	2018	72	6	149500	1	0	1
2	1	1	PI_578	1	1	2001	42	14	55	41-60	2015	2020	72	6	90000	1	24	1
2	1	1	PI_579	1	1	2004	37	15	51	41-60	2019	2023	60	5	238083	1	83	1
2	1	1	PI_580	1	1	1996	31	18	48	41-60	2014	2019	72	6	159000	4	35	1
2	1	1	PI_581	1	2	2009	24	6	29	below 40	2015	2015	8	0.666667	63600	1	81	2
2	2	2	PI_582	1	2	2011	32	10	41	41-60	2021	2021	12	1	257125	2	36	1
1	2	1	PI_582	1	2	2011	32	6	37	below 40	2017	2020	48	4	49200	1	12	1
1	2	2	PI_583	2	1	2015	36	7	43	41-60	2022	2024	34	2.83333	37650	6	10	1
2	1	1	PI_584	1	1	1987	31	34	64	over 60	2021	2025	60	5	183250	4	43	1
1	1	1	PI_585	1	1	2010	28	8	35	below 40	2018	2021	48	4	92639.4	1	35	1
1	1	1	PI_586	1	1	2010	34	5	38	below 40	2015	2016	24	2	57600	1	11	1
2	1	1	PI_587	2	2	1985	30	32	61	over 60	2017	2021	51	4.25	57120	5	50	1
1	1	1	PI_588	1	2	2012	34	2	35	below 40	2014	2016	24	2	34960	1	8	2
1	1	1	PI_589	1	2	2015	30	1	30	below 40	2016	2018	24	2	30200	5	1	1
1	1	1	PI_590	1	1	2009	28	8	35	below 40	2017	2020	48	4	45600	2	10	1
2	2	2	PI_591	1	1	2003	32	16	47	41-60	2019	2022	48	4	238083	3	26	1
2	2	1	PI_591	1	1	2003	31	12	42	41-60	2015	2018	48	4	55400	3	22	1
2	1	1	PI_592	2	1	2010	39	4	42	41-60	2014	2017	48	4	63600	1	12	1
1	2	1	PI_593	2	1	2012	34	7	40	below 40	2019	2024	66	5.5	35361	5	11	1
1	2	1	PI_593	2	1	2012	34	3	36	below 40	2015	2017	24	2	38062.5	5	7	1
1	1	1	PI_594	2	2	2011	35	5	39	below 40	2016	2019	48	4	51600	5	5	1
2	2	2	PI_595	1	2	1990	42	30	71	over 60	2020	2024	60	5	250950	3	179	1
2	2	1	PI_595	1	2	1990	42	24	65	over 60	2014	2019	72	6	168900	3	141	1
2	1	1	PI_596	1	1	1986	28	28	55	41-60	2014	2019	72	6	148200	6	4	2
2	2	1	PI_597	1	2	2006	27	14	40	below 40	2020	2024	60	5	168750	1	12	1
2	2	1	PI_597	1	2	2006	27	7	33	below 40	2013	2018	72	6	173000	1	4	1
2	2	2	PI_598	1	1	2001	32	19	50	41-60	2020	2024	60	5	183250	4	50	1
2	1	1	PI_599	1	1	1984	31	35	65	over 60	2019	2023	60	5	238083	1	64	1
2	2	1	PI_598	1	1	2001	32	13	44	41-60	2014	2019	72	6	205500	4	0	1
1	1	1	PI_600	1	1	2016	30	1	30	below 40	2017	2019	24	2	37900	3	5	2
2	1	1	PI_601	1	2	1979	20	39	68	over 60	2018	2022	60	5	228562	1	95	1
1	2	1	PI_602	1	1	2014	34	6	39	below 40	2020	2023	48	4	104375	5	18	1
1	2	1	PI_602	1	1	2014	34	1	35	below 40	2015	2017	24	2	38062.5	5	7	1
2	1	1	PI_603	2	2	2003	36	12	47	41-60	2015	2020	72	6	66600	3	56	1
1	1	1	PI_604	2	2	2013	30	2	31	below 40	2015	2018	42	3.5	19800	1	5	1
2	1	1	PI_605	1	2	1998	29	17	45	41-60	2015	2020	72	6	180000	1	35	1
2	1	1	PI_606	2	1	2002	47	13	59	41-60	2015	2020	72	6	80000	1	50	1
1	1	1	PI_607	2	1	2020	31	2	32	below 40	2022	2023	24	2	47700	3	9	1
2	1	1	PI_608	1	2	2010	31	10	40	below 40	2020	2024	60	5	237875	5	17	1
1	1	1	PI_609	2	1	2009	29	7	35	below 40	2016	2021	72	6	44000	1	16	1
2	2	2	PI_610	2	1	2010	30	11	40	below 40	2021	2025	60	5	257125	1	30	1
1	1	1	PI_610	2	1	2010	30	7	36	below 40	2017	2020	48	4	43200	1	13	1
2	1	1	PI_611	1	2	1981	36	33	68	over 60	2014	2019	72	6	109000	1	24	1
1	1	1	PI_612	1	1	2014	30	1	30	below 40	2015	2017	24	2	38062.5	2	4	1
1	2	1	PI_613	1	1	2015	30	6	35	below 40	2021	2021	12	1	96375	5	18	1
1	2	1	PI_613	1	1	2015	30	2	31	below 40	2017	2019	24	2	31710	3	5	1
1	2	2	PI_613	1	1	2015	30	7	36	below 40	2022	2025	48	4	96375	5	25	1
2	1	1	PI_614	1	1	1999	38	14	51	41-60	2013	2018	72	6	273000	3	25	1
1	1	1	PI_615	1	1	2014	30	5	34	below 40	2019	2022	48	4	96750	1	17	1
2	2	1	PI_616	1	1	1994	32	26	57	41-60	2020	2024	60	5	237875	6	16	1
2	2	1	PI_616	1	1	1994	32	19	50	41-60	2013	2018	72	6	106500	6	9	1
2	1	1	PI_617	1	1	1999	30	16	45	41-60	2015	2016	24	2	55249	3	14	1
1	1	1	PI_618	1	1	2011	33	4	36	below 40	2015	2016	24	2	35760	6	4	1
2	1	1	PI_619	1	2	2002	30	12	41	41-60	2014	2017	48	4	48960	4	13	1
2	1	1	PI_620	1	2	1989	28	25	52	41-60	2014	2019	72	6	168900	5	15	1
1	1	1	PI_621	1	1	2010	29	5	33	below 40	2015	2017	24	2	31710	1	14	1
2	2	1	PI_622	1	1	1992	38	28	65	over 60	2020	2024	60	5	257125	3	209	1
2	2	1	PI_622	1	1	1992	38	22	59	41-60	2014	2019	72	6	229700	3	163	1
2	1	1	PI_623	1	1	1987	31	27	57	41-60	2014	2019	72	6	105700	3	56	1
2	1	1	PI_624	1	2	2012	35	2	36	below 40	2014	2016	36	3	40600	5	2	1
2	1	1	PI_625	1	2	2006	32	13	44	41-60	2019	2023	60	5	238083	1	678	2
2	1	1	PI_626	1	1	1976	30	39	68	over 60	2015	2020	72	6	75000	3	92	2
1	1	1	PI_627	2	1	2014	37	5	41	41-60	2019	2022	48	4	96750	3	13	1
1	2	1	PI_628	2	1	2014	32	6	37	below 40	2020	2020	12	1	94965	3	16	1
1	2	2	PI_628	2	1	2014	32	7	38	below 40	2021	2024	48	4	104500	3	23	1
1	1	1	PI_629	1	1	2017	29	4	32	below 40	2021	2021	12	1	60250	1	6	1
1	2	2	PI_629	1	1	2017	29	5	33	below 40	2022	2025	48	4	60125	1	7	1
2	2	2	PI_630	1	1	2001	27	20	46	41-60	2021	2025	60	5	257125	1	53	1
2	2	1	PI_630	1	1	2001	27	14	40	below 40	2015	2020	72	6	77800	1	40	1
1	1	1	PI_631	1	2	2013		2			2015	2017	24	2	35122.5	6	0	1
2	1	1	PI_632	2	1	2007	46	14	59	41-60	2021	2025	60	5	183250	4	52	1
2	2	2	PI_633	1	2	1998	34	21	54	41-60	2019	2023	60	5	238083	1	55	1
2	2	1	PI_633	1	2	1998	34	15	48	41-60	2013	2018	72	6	126000	1	0	1
1	1	1	PI_634	1	2	2006	27	8	34	below 40	2014	2016	36	3	58800	1	26	1
2	1	1	PI_635	2	1	1999	31	18	48	41-60	2017	2021	51	4.25	51600	5	14	1
1	1	1	PI_636	2	1	2018	34	2	36	below 40	2020	2023	36	3	30813.3	3	4	1
2	1	1	PI_637	2	1	2002	30	14	43	41-60	2016	2019	48	4	54000	6	6	1
1	1	1	PI_638	1	2	2012	36	7	42	41-60	2019	2022	48	4	96750	3	3	1
2	2	1	PI_639	1	2	1984	40	37	76	over 60	2021	2024	48	4	257125	1	167	1
2	2	1	PI_639	1	2	1984	40	30	69	over 60	2014	2019	72	6	231067	1	139	2
2	1	1	PI_640	1	1	2002	28	18	45	41-60	2020	2023	48	4	237875	1	86	2
1	1	1	PI_641	2	1	2013	32	2	33	below 40	2015	2017	24	2	38062.5	1	6	1
2	2	2	PI_642	1	2	2002	36	19	54	41-60	2021	2021	12	1	257125	1	76	1
2	2	1	PI_642	1	2	2002	36	13	48	41-60	2015	2020	72	6	116600	1	50	1
2	2	2	PI_643	1	1	2005	29	16	44	41-60	2021	2025	60	5	257125	2	75	1
2	2	1	PI_643	1	1	2005	29	12	40	below 40	2017	2020	48	4	61920	2	37	1
2	1	1	PI_644	2	1	2003	28	13	40	below 40	2016	2019	48	4	61200	5	10	1
2	2	1	PI_644	2	1	2003	28	19	46	41-60	2022	2026	60	5	168750	5	25	1
1	1	1	PI_645	1	1	2012	40	6	45	41-60	2018	2019	12	1	37600	2	4	1
1	1	1	PI_646	1	1	2011	31	6	36	below 40	2017	2019	36	3	45600	2	34	1
1	1	1	PI_647	1	1	2010	30	8	37	below 40	2018	2021	48	4	74375	1	3	1
1	1	1	PI_648	1	2	2008	28	7	34	below 40	2015	2017	36	3	46800	2	6	1
1	1	1	PI_649	2	1	2008	35	9	43	41-60	2017	2020	48	4	46800	2	65	1
1	1	1	PI_650	1	2	2010	32	6	37	below 40	2016	2017	24	2	36600	1	16	2
2	2	1	PI_651	1	1	2007	52	15	66	over 60	2022	2026	60	5	168750	6	11	1
2	1	1	PI_652	2	2	1989	30	24	53	41-60	2013	2016	48	4	47780	3	31	1
2	2	2	PI_653	1	2	2002	32	19	50	41-60	2021	2021	12	1	183250	1	33	1
2	2	1	PI_653	1	2	2002	32	14	45	41-60	2016	2019	48	4	64502	1	10	1
2	1	1	PI_654	1	1	2007	29	10	38	below 40	2017	2021	51	4.25	57600	1	24	1
2	2	2	PI_653	1	2	2002	32	20	51	41-60	2022	2026	60	5	183250	1	36	1
2	2	1	PI_655	2	1	1999	35	20	54	41-60	2019	2023	60	5	147500	3	99	1
2	2	1	PI_655	2	1	1999	35	15	49	41-60	2014	2017	48	4	55600	3	51	1
2	2	1	PI_656	1	1	1990	33	23	55	41-60	2013	2016	48	4	68880	3	22	2
2	2	2	PI_656	1	1	1990	33	27	59	41-60	2017	2020	48	4	65000	3	26	2
2	2	1	PI_656	1	1	1990	33	32	64	over 60	2022	2026	60	5	183250	3	32	1
1	1	1	PI_657	1	1	2020	50	2	51	41-60	2022	2024	24	2	95400	6	3	1
1	1	1	PI_658	1	2	2006	28	8	35	below 40	2014	2017	48	4	40800	1	6	1

## Sheet: Notes
	Grant type
	1	Early-career
	2	Advanced-career
	Has gained several times
	1	no
	2	yes
	Had grant also during the application year
	1	no
	2	yes
	Frascati field of science
	1	Natural sciences
	2	Engineering and technology
	3	Medical and Health sciences
	4	Agricultural sciences
	5	Social sciences
	6	Humanities
	Gender
	1	male
	2	female
	Institution
	1	University
	2	Research centre
